# Supplementary material for: A Computational Model of Immanent Accent Salience in Tonal Music
Source: Front Psychol. 2019 Mar 29;10:317. doi: 10.3389/fpsyg.2019.00317 (PMC6449458; doi:10.3389/fpsyg.2019.00317)
Supplement: Supplementary file 1 [file Data_Sheet_1.zip]

Archive with 10 entries (7 files):
- Supplementary Material - Proof/
- Supplementary Material - Proof/BisesiFribergParncutt_Manuscript414371_Data-README.txt
- __MACOSX/
- __MACOSX/Supplementary Material - Proof/
- __MACOSX/Supplementary Material - Proof/._BisesiFribergParncutt_Manuscript414371_Data-README.txt
- Supplementary Material - Proof/BisesiFribergParncutt_Manuscript414371_DataExp1.xlsx
- __MACOSX/Supplementary Material - Proof/._BisesiFribergParncutt_Manuscript414371_DataExp1.xlsx
- Supplementary Material - Proof/BisesiFribergParncutt_Manuscript414371_DataExp2.xlsx
- __MACOSX/Supplementary Material - Proof/._BisesiFribergParncutt_Manuscript414371_DataExp2.xlsx
- __MACOSX/._Supplementary Material - Proof
