# Supplementary material for: A Computational Model of Immanent Accent Salience in Tonal Music
Source: Front Psychol. 2019 Mar 29;10:317. doi: 10.3389/fpsyg.2019.00317 (PMC6449458; doi:10.3389/fpsyg.2019.00317)
Supplement: Supplementary file 1 [file Data_Sheet_1.zip › Supplementary Material - Proof/BisesiFribergParncutt_Manuscript414371_Data-README.txt]

column A: piece number according to Table 1

columns D-AI (in Exp.1) or D-R (in Exp. 2): raters’ marks
Pi stands for the ith rater (i=1,16 in Exp.1; i=1,5 in Exp.2) 
M-,C-,H- stand for metrical, melodic and harmonic marks, respectively
Examples: C-P1 means melodic marks from participant 1, H-P12 means harmonic marks from participant 12, etc.

M model: predictions from the metrical model, Eq.(1) (with a cut-off for metrical accents with a salience PS smaller than 1)

C model: predictions from the melodic contour model, Eq.(4) (with a cut-off for melodic accents with a salience CS smaller than 1)

H model 1: predictions form the harmonic model 1, Eq.(9) 
H model 2: predictions form the harmonic model 2, Eq.(10) (with parameterisation and cut-off according to Table 3)
