# Supplementary material for: A Computational Model of Immanent Accent Salience in Tonal Music
Source: Front Psychol. 2019 Mar 29;10:317. doi: 10.3389/fpsyg.2019.00317 (PMC6449458; doi:10.3389/fpsyg.2019.00317)
Supplement: Supplementary file 1 [file Data_Sheet_1.zip › Supplementary Material - Proof/BisesiFribergParncutt_Manuscript414371_DataExp1.xlsx]

## Sheet: Exp.1
Example (as in Table 1)	bar	note_number	C-P1	C-P2	C-P3	C-P4	C-P5	C-P6	C-P7	C-P8	C-P9	C-P10	C-P11	C-P12	C-P13	C-P14	C-P15	C-P16	H-P1	H-P2	H-P3	H-P4	H-P5	H-P6	H-P7	H-P8	H-P9	H-P10	H-P11	H-P12	H-P13	H-P14	H-P15	H-P16	M model	C model	H model 1	H model 2
6	1	1										2				1		1					4		1										1.14775		0.064606
6		2																																			0.022611
6		3																																			0.022611
6		4																																		2.63312	0.022611
6		5	2	1	4	1	3	2		3			1	2	3	2	1	2																			0.129211
6		6																																			0.045222
6		7							2																2					1		1					2.04706	2.20976
6		8																																			0.516049
6		9																																		1.0198	0.0825613
6	2	10					2																												1.13785		0.129211
6		11																																			0.045222
6		12																																			0.045222
6		13																																			0.045222
6		14																																			0.129211
6		15																																			2.19471	2.2083
6	3	16										2				1		1					3		1										1.14775		0.064606
6		17																																			0.022611
6		18																																		1.90546	0.022611
6		19																																			0.022611
6		20	3	2	4.5	2	4	2		5			1	3	4	3	2	3										3								2.62094	0.129211
6		21																																			0.045222
6		22							3																1					1							1.34184	1.4976
6		23																																			0.354603
6		24																																		1.75164	0.060304
6	4	25					3																												1.13785		0.129211
6		26																																			0.045222
6		27																																			0.045222
6		28																																			0.045222
6		29																																			0.129211
6		30																																			0.045222
6	5	31		1						1		2			3	3		3			5	2	4	2	1	4				4	3			4	1.14775		1.00364	1.00364
6		32																																		2.37037	0.0979192
6		33																																			0.108933
6		34		3																																	0.0334677
6		35	4		5	3	5	3	4	4	2	4	1	4	5	5	3	5							2											2.80951	0.085281
6		36																																			0.0172395
6		37																		1												3		1			0.796971
6		38																																			0.0871845
6	6	39																	5	3	4	1	4	4			2	2		3	3	5	4	3	1.13785		2.15862	2.2826
6		40																																			2.04231	2.06108
6		41																		3	3.66667		3			3				4	2	2	2	2			4.02782	1.67935
6		42																																			0.673461
6		43							1										4	2	3.33333	2	3		3	3		3		3	3	1	3	3			5	2.99394
6		44																					3														2.5	2.5
6	7	45				1	5										2		4	4	3	2	4							3					1.14775		1.74394	2.1135
6		46																																			0
6		47										3											2											1			1.80434	2.1715
6		48																					3														1.80775	2.08341
6		49	3			2						4			2			2	4	1								3								1.1422	1.9924	1.9924
6		50								3											2.33333	3												1			1.02353	1.25243
6		51																																			0.302417
6		52																																			0
6		53		1					1																2									1			1.11731	1.22961
6		54																																			0.328317
6	8	55					2												4	5	2	1	3		3			2		3	3	1		2	1.13785		2.39814	2.34348
6		56					3															2	4		3	3	5			4	3	0.8		2			2.5	2.36894
6		57	2			2	4		3				1		2			2			1	1	3		3				1	2	3	0.7		2			1.36818	1.36818
6		58					3																		2							0.5		1			1.81964	1.81964
6		59																																			2.4722	2.4722
6		60																																			2.5	2.5
6	9	61										2				1		1					3		1										1.14775		3.93183	3.93183
6		62																																		1.2522	0.316848
6		63																																			0.305903
6		64																																		1.94202	0.0893972
6		65	2	1	4	1	2	2		3			1	2	3	2	1	2																			0.219963
6		66																																			0.0629155
6		67							2																2					1		2					2.04706	2.29714
6		68																																			0.516049
6		69																																		1.0267	0.100385
6	10	70					1																												1.13785		0.129211
6		71																																			0.045222
6		72																																			0.045222
6		73																																			0.045222
6		74																																			0.129211
6		75																																			0.045222
6	11	76		1						1		2			3			2			2	2	3		1			3			3	3		3	1.14775		1.00364	1.00364
6		77																																		1.77088	0.0979192
6		78																																			0.108933
6		79																																			0.0334677
6		80	3	2	4.5	2	2						1		3			3																		1.94319	0.085281
6		81																																			0.0172395
6		82																		3					2												0.360172
6		83		4					3	4				5	4		3	4		4		3			2	4				1	3	4	1	4		1.2537	0.899011	1.04607
6	12	84					4	2								5	2				5	2	4	1			4	4	1	5	3	5		5	1.13785		2.37748	2.37748
6		85																																			0.239343
6		86																																			0.182255
6		87																														3					0.0356415
6		88																														2					0.023075
6		89																														1					0.0035575
6	13	90		3	2							2			4	3	2	4					3		1		1			2					1.14775		0
6		91																																		3.07788	0
6		92																																			0
6		93																																			0
6		94	5			3	3	3	3	3		3		3	4	3	2	4																		3.78206	0
6		95																																			0
6		96		3								2			4	3	2	3					2		1					3							0
6		97																																			0
6		98																																			0
6		99																																			0
6	14	100				3	2			3	4	3		2	4	3	2	3																	1.13785	4.32666	0
6		101																																			0
6		102																																			0
6		103																																			0
6		104																		1	2	1															2.12806	2.12806
6		105																																			0.230977
6	15	106			3	2	4			3			2	1			1		3	3	3	2	5		1	2	3	3		3	3	2	3	4	1.14775		4.07333	2.76228
6		107																																			1.80775	1.89378
6		108																														1					2.7251	1.35474
6		109							2					2				1							2											1.10536	0.740079
6		110																														1					4.19841	2.21749
6		111																																			0.49653
6		112																																			1.09736	1.21896
6		113																																			0.227711
6	16	114		1		1	3			3				1			1			1	2		4		1					2	2	1	4	2	1.13785		3.29176	2.98156
6		115																																			2.04231	2.11803
6		116																		3		1	5			2				3	2	2	3	1			2.03578	2.31669
6		117							2					2				1							2												2.35429	2.58731
6		118																													2	1		3			4.28405	2.15454
6		119																																			0.43977
6		120																																			1.1662	1.26815
6		121																																			0.189549
6	17	122																														1			1.14775		1.15897	1.36054
6		123																																			0.097842
6		124		4											3			2																		1.14543	0.110068
6		125																																			0.902172
6		126					4			4		3											4							2	3	1	3	3			6.57641	3.69116
6		127																																			1.0321	1.15122
6		128							1											1		1			2					1	2	2	2	2			2.36093	1.26369
6		129																																			0.673461
6	18	130					4			4	1						3				4		3			4		4		3	3	2	3	2	1.13785		2.88936	2.46628
6		131																																			1.80775	1.8717
6		132																			3.33333	1	3	1						2		1		3			5	5
6		133																																			0.689912
6		134	3			3							1					3							1							1				4.09878	0.573445
6		135																																			0.106722
6	19	136			3		3			3				1			1				2		4								2	1		3	1.14775		2.15862	2.63729
6		137																																			2.04231	2.08477
6		138																	2	3						2				3	2	2		3			2.06613	2.32428
6		139							2					2				1				1			2					1						1.61808	2.35429	2.6466
6		140																														1					4.28272	2.23857
6		141																																			0.469108
6		142																																			1.09736	1.22259
6		143																																			0.209292
6	20	144		1		2	2			3				1			1				1		3		1						2	1		2	1.13785	1.69706	2.47452	2.77725
6		145																																			2.04231	2.09524
6		146																		3		1				2				3	2	2		1			1.80775	2.25591
6		147							2					2				1							2					1							2.35429	2.5808
6		148																														1		1			4.28405	2.15454
6		149																																			0.43977
6		150																																1			1.1662	1.26815
6		151																																			0.189549
6	21	152																														1			1.14775		1.15897	1.36054
6		153																																			0.097842
6		154		4											3			2																		1.14543	0.110068
6		155																																			0.902172
6		156					3			4		3											3							2	2	1	1	2			6.57641	3.69116
6		157																																			1.0321	1.15122
6		158							1											1		2			2			3		1		2	2	1			2.50898	2.50898
6		159																																			0.360268
6	22	160		5	1	1	2			5	1	4			5	3	3	5				1	2					3							1.13785	1.34548	4.57227	4.57227
6		161																																			0.249943
6		162																																			0.197777
6		163																																			0.0458185
6		164					2															3				3				1							1.80434	1.86892
6		165																																			1.80434	1.81116
6	23	166																							1										1.14775		0.042966
6		167																																			0.022611
6		168																																			0.106315
6		169																																		3.4194	0.022611
6		170	2	1	4	2	2	2		3				3	3	4	1	3																			0.14218
6		171																																			0.115407
6		172							2																2					1							1.59351	1.59351
6		173																																			0.231603
6		174																																		1.52643	0.226847
6	24	175																																	1.13785		0.647772
6		176																																			0.068427
6		177																																			0.062835
6		178																																			0.115407
6		179																																			0.064661
6		180																																			1.7672	1.80727
6	25	181		2		1	1				1																								1.14775		0.532174
6		182																																			0.045222
6		183																																			1.40114	1.40114
6		184							1																1												0.470796
6		185																																			0.045222
6	26	186																							1										1.13785		0.045222
6		187																																			0.045222
6		188																																			0
6		189																																			0
8	0	1																																			0.352114
8	1	2	2	2		2	4	3	1	3	1			2	3		1	2							1					1	2			1	1.25358	3.6	0.140634
8		3																2.5																			0.178384
8		4			1																		2		2					3			1				0.672394
8		5																																			0.672394
8	2	6														1																2			1.01102		1.34479	1.34972
8		7				1	3	1		3			1	1	3			3.5																		2.86589	1.3423	1.3423
8	3	8					4		2					2		3	3	1	3	2		2	2	2	2	3	5	3		1	3	3		3	1.25358		2.5	1.21908
8		9					3																														0.61383
8		10	3	2	4	3	3	2		4		4		3	4		1	4					1		1											2.59915	0.953776
8		11					2																														0.148018
8	4	12					1									4																2			1.01102		0.030581
8		13											1					0.5																			0.0803035
8	5	14					3		2	3				2			2		2	1			3	2	2	3	2	2	1	1	3	2		2	1.25358		0.594081
8		15																																			0.505466
8		16		2	3	1	2	1		4					2		2	1							1					3			2				2.16781	2.59086
8		17																																			2.16781	2.1945
8	6	18					2									1																			1.01102		4.33561	4.34347
8		19	2							3			1					0.5				1														1.00094	1.8376	1.96457
8	7	21					2		1		1			2										1	1					1	3	2		2	1.25358		1.77881	1.89006
8		21																																			0.471025
8		22		1	2	1	2	1		3		3			2		1	1.5							1					2							0.933976
8		23					1																														0.135732
8	8	24					1									3																			1.01102		0.019392
8		25											1		2																						0.379122
8	9	26		1		2		3	1	2				2	3		1	2						1	1					1	2	2		2	1.25358	1.69706	0.62
8		27																2.5																			0.224753
8		28								3															2					3							0.672394
8		29																																			0.672394
8	10	30			1																														1.01102		1.34479	1.34781
8		31				1		1		3			1	2	4			3																		2.81812	1.3423	1.3423
8	11	32							2					2		3		1	3	3		2		2	2	3	4	3		1	3	3		3	1.25358		2.5	1.21908
8		33																																			0.61383
8		34	5	4		4	5	3		5		5		4	5		3	4		4					1											4.21426	1.90755	1.90755
8		35																																			0.148018
8	12	36			5						3			5		5	3	5	5	5	5	3	5	3	3	5	3	5	2	5	3	5	3	5	1.01102		2.3409	1.93001
8		37	3			1				2			1					0.4																		1.00094	0.440789
8	13	38					2		2					2					2	2			3	2	2		1	3		1	3	1		3	1.25358		1.75317	1.81188
8		39																																			0.625
8		40		3	3.5	1		1		4	1	3			3		2	2							1							2				1.00665	1.1274	1.1274
8		41										3										3	4	1	2	4				3	2	3	1	3			2.16706	2.26004
8	14	42														3						2	3		2					2		4	2	2	1.01102		4.91585	5
8		43	2										1					0.2				1														1.51021	1.50517	1.73054
8	15	44		1				1	1	3	2			2				1							2					1	2			2	1.25358		1.45644	1.71901
8		45																																			0.241161
8		46																																			0
8		47			4	3	4	2		4		3		3	3		1	3							1					2		2		1		3.14569	1.77832	1.77832
8		48																																	1.01102		0.126302
8	16	49														2																					0.016333
8		50
