# Supplementary material for: A Computational Model of Immanent Accent Salience in Tonal Music
Source: Front Psychol. 2019 Mar 29;10:317. doi: 10.3389/fpsyg.2019.00317 (PMC6449458; doi:10.3389/fpsyg.2019.00317)
Supplement: Supplementary file 1 [file Data_Sheet_1.zip › Supplementary Material - Proof/BisesiFribergParncutt_Manuscript414371_DataExp2.xlsx]

## Sheet: Exp.2
Example (as in Table 1)	bar	note_number	M-P1	M-P2	M-P3	M-P4	M-P5	C-P1	C-P2	C-P3	C-P4	C-P5	H-P1	H-P2	H-P3	H-P4	H-P5	M model	C model	H model 1	H model 2
1	1	1					2		1									1.08408
1		2																		1.86715	1.95765
1		3																		1.75524	1.75524
1	2	4	1		2			4		3	3	3	5	2	2	3	3	1.01431		4.33013	2.45024
1		5																		1.10984	1.10984
1		6		2					3		1								2.19089	1.41841	1.56392
1	3	7																1.08408
1		8
1		9
1		10			1	2							4			2	2			4.09412	4.28966
1		11																		0.594162
1		12				1					1									0.96143
1		13																		0.118133
1		14																		0.855231
1		15																		0.0604348
1		16														1				1.25	1.25
1		17																		0.230616
1	4	18	2			1	3						4					1.01431		1.19077	1.19077
1		19																		0.52028
1		21									1			2						2.5	2.5
1		21	4	3	2	2	4	1	3	2	2								3.70613	0.746606
1	5	22											3	3		1		1.08408		0.989293	1.06448
1		23															3			2.08587	2.17336
1		24																		1.17674	1.17674
1		25																		0.989293	1.0588
1		26							1										1.01719	0.535143
1		27																		0.212376
1	6	28					2						2			1		1.01431		1.80654	1.95186
1		29																		0.52028
1		30							1				1			1				1.80654	2.02044
1		31																		0.451012
1		32	3	3	2	1	4		3	2									2.75681	0.451642
1	7	33											2	3		1		1.08408		2.08587	2.17955
1		34															3			2.28388	2.44217
1		35																		1.08851	1.08851
1		36																		2.08587	2.15234
1		37							1			1							1.3545	0.546754
1		38																		0.341753
1	8	39					2				1		2			1		1.01431		2.38443	2.66725
1		40																		0.673461
1		41							1		1		1			1				2.3313	2.63231
1		42																		0.406688
1		43		2	2			2			1		3	3		1			2	2.35532	2.2776
1		44																		0.409383
1	9	45			3	3		4	3	3	3	4	2	2	3	3		1.08408	3.05505	2.04706	2.30581
1		46																		0.321041
1		47														1				2.03432	2.16908
1		48																		0.177188
1		49														1				2.01894	2.09014
1		50																		0.765389
1	10	51	2		2				1				2	2	2	1	3	1.01431		4.85849	4.92874
1		52									1									1.69207	1.69207
2	1	1			1		3		2					1				1.12272		0
2		2				1														0.129012
2		3																		0.000599188
2		4																		0.129012
2		5																		0.001126
2		6	1							1			1				2		1.23935	0.578866
2		7																		0.709205
2		8		2										1						0.709205
2		9																		0.899011	1.00671
2	2	10					1							1				1.10953		2.00045	2.00045
2		11																		0.0911075
2		12																		0.052303
2		13	2					1	3	1	1								2.1166	0.959244
2		14									2		1							0.899011	1.01287
2		15																		0.899011
2		16																		0.899011
2	3	17																1.12272		2.04129	2.04129
2		18				1				1									2.5967	0.690883
2		19																		0.8836
2		20						1												0.69777
2		21						3		2			3	2		1	3			5	5
2		22																		1.01892	1.01892
2		23																		0.52736
2		24																		0.381134
2		25																		1.25	1.25
2		26		2					2		1									1.25	1.25
2		27									1									0.879395
2		28							3										1.5748	1.14809	1.14809
2	4	29	2		1	2			1	1	2		2				4	1.10953		5.45494	5
2		30																		0.247323
2		31																		0.109939
2		32											1							2.72307	2.72307
2		33																		0.306946
2		34																		0.516049
2		35																		0.244825
2		36																		1.05747	1.05747
2		37						1				2								1.25	1.25
2		38										2								0.9766
2		39						2				2				2				1.25	1.25
2	5	40			1	3	2		2		3			1				1.12272		5	5
2		41				1														0.198818
2		42																		0.0702918
2		43																		0.120962
2		44																		0.0693763
2		45								1			1						1.24212	4.21813	4.21813
2		46																		1.37123	1.37123
2		47		2										1						1.78096	1.69803
2		48																		0.899011	1.04998
2	6	49												1				1.10953		2.60644	2.60644
2		50																	1.28285	0.108578
2		51																		0.0692204
2		52	2			4		4	3	3	4	4	4						2.88926	5	5
2		53																		1.60575	1.60575
2		54		2									5	2		2	3			2.5	2.5
2		55																		1.25	1.25
2		56																		1.86182	1.86182
2		57							2										1.22686	0.730706
2	7	58	3		1	2			3			3	3	2		2	4	1.12272		5	5
2		59																		0.231932
2		60																		0.368458
2		61																	1.77989	0.253584
2		62																		0.186555
2		63																		0.576356
2		64																	2.03449	0.725692
2		65							3											1.07099	1.07099
2		66																	1.28996	1.19443	1.19443
2		67																		0.871202
2		68						1												1.25	1.25
2		69									1		1	2						2.48928	2.48928
2		70																		0.576316
2	8	71	2		1	2			2				2	1	1	2	3	1.10953		3.61307	4.12498
2		72																		3.02336	3.02336
3	0	1																		0
3	1	2			2		4		2					1				1.5865		8.6e-05
3		3																		0.0299623
3		4																		0.0623183
3		5											1							0.524263
3		6																		0.285168
3		7																		0.455429
3	2	8			1		2											1.14517		1.47859	1.47859
3		9																		0.259518
3		10																		0.241942
3		11				1														0.799837
3		12																		0.527436
3		13																		0.568233
3	3	14			1	1	3		0									1.5865		0.35058
3		15																		0.128555
3		16									1									0.49584
3		17							1	2	1	3	3						2.86496	1.6605	1.6605
3		18																		0.2974
3		19																		0.168115
3	4	21			1	1	1	2	2		1		2					1.14517		0.8468
3		21																		0.326576
3		22																		0.130677
3		23																		0.541868
3		24																		0.833333
3		25							2											0.600978
3	5	26			1	1	4											1.5865		1.66667	1.66667
3		27																		0.272338
3		28																		0.0869537
3		29																	1.23288	0
3		30											1							0.833333
3		31									1					1				0.754874
3		32																		0.833333
3	6	33					2											1.14517		1.8142	1.8142
3		34																		0.32781
3		35																		0.165361
3		36			2				2	2		3	3	2					1.09212	1.65454	1.65454
3		37																		0.272334
3		38																		0.0820953
3		39						4												0
3	7	40			1	1	3			1	1		3	2				1.5865	1.12698	1.378	1.378
3		41																		0.242893
3		42																		0.105096
3		43							2											0
3		44											2							0.676737
3		45																		0.646108
3		46																		0.817572
3	8	47			1	1	1		1		1							1.14517		0.866677
3		48																		0.193315
3		49																		0.660156
3		50																		0.727401
4	0	1																		0
4	1	2			1				2									1.5865		0.007537
4		3						1												0.0117798
4		4																		0.0117798
4		5																	1.09545	0.005583
4		6																		0.001482
4		7																		0.30109
4		8							2											0.596815
4		9						2												0.164882
4		10									1									0.0640607
4		11									1									0.359631
4		12																		0.164882
4		13																		0.0497329
4	2	14			1	2					2							1.14517		0.706809
4		15							1		1									0.0760575
4		16																		0.294533
4		17																		0.118134
4		18																		0.0954849
4		19																		0.410512
4		21																		0.327309
4		21																		0.416667
4		22																		0.382913
4		23																		0.395748
4		24																		0.416667
4		25																		0.416667
4	3	26			1	2			2							2	2	1.5865	1.86905	1.09389	1.09389
4		27																		0.101418
4		28								1		3							2.78899	0.0530048
4		29																		0.294533
4		30																		0.0650423
4		31																		0.0646717
4		32				1		2	2							1	3			2.04052	2.04052
4		33																		0.141484
4		34																	1.81246	0.0875976
4		35																		0.172016
4		36																		0.0751918
4		37																		0.0298593
4	4	38	2						2				2					1.14517		0.782124
4		39																		0.0507435
4		40																		0.359631
4		41						3												0.164882
4		42																	1.0556	0.0606922
4		43																		0.0225782
4		44			1	2			2		2									0.993926
4		45						3				2				1				0.833333
4	5	46			1	1	2				1							1.5865		0.833333
4		47																		0.224238
4		48	2		2		3			2										1.29778	1.29778
4		49																		0.139511
4		50																		0.156239
4		51																		0.133337
4		52					2				1									0.795395
4		53																		0.224532
4		54	2		2		3			2	1									1.24847	1.24847
4		55																		0.12563
4		56																		0.144971
4		57																		0.172151
4	6	58					2				2							1.14517		0.238078
4		59						2												0.416667
4		60	2		3		3			3	1								2.55272	1.12189	1.12189
4		61																		0.173125
4		62																		0.251655
4		63																		0.106597
4		64					2				2									0.706119
4		65																		0.318487
4		66	2		3		3			3	1								2.32974	1.12781	1.12781
4		67						3			1									0.223156
4		68																		0.187199
4		69																		0.109658
4	7	70			2		2		2				2	2				1.5865		0.784305
4		71																		0.250862
4		72	3				3	2			1								1.9633	0.801465
4		73																		0.134777
4		74																		0.416667
4		75																		0.189095
4		76			1		3			2	1	2								1.53379	1.53379
4		77																	1.63067	0.176348
4		78																		0.133797
4		79							2											0.118201
4		80																		0.149835
4		81						0												0.602179
4	8	82	2		2	1		3					3	2		1	3	1.14517		0.848091
4		83						2												0.164882
4		84																		0.320477
4		85																		0.164882
4		86																		0.076938
4		87							1		1									1.27704	1.27704
5	0	1																		0
5	1	2			1		4							1				1.5865		0
5		3																		0.019235
5		4																		0.0224556
5		5																		0.00774733
5		6	1			2			2		2								2.33238	0.381402
5		7																		1.04074	1.04074
5		8																		0.1261
5		9																		0.154187
5		10																	1.81423	0.168774
5		11	1			2			2		2									0.589004
5	2	12			1	1	2		2									1.14517		1.37162	1.37162
5		13										3								0.122995
5		14																	2.15159	0.0700435
5		15																		0.05552
5		16	1																	0.225721
5		17																		0.90465
5		18																		0.0470797
5		19																		0.384711
5		21																		0.0933362
5		21	1																3.02581	0.38864
5	3	22			1		3											1.5865		0.190953
5		23																		0.0279373
5		24																		0.0242006
5		25																		0.019235
5		26	1			2					2								1.95959	0.54306
5		27											3							1.66667	1.66667
5		28																		0.249212
5		29																		0.14014
5		30																		0.114404
5		31	1			1			1		1								2.44174	0.787722
5	4	32			2	1	1		1				1					1.14517		1.5816	1.5816
5		33																		0.153712
5		34																	1.22756	0.0872039
5		35																		0.0527064
5		36	1																1.98456	0.204417
5		37							2			4								0.441226
5		38																		0.0449093
5		39																	2.30015	0.825797
5		40																		0.0895984
5		41	1																3.47766	0.69689
5	5	42			1		4											1.5865		1.39679	1.39679
5		43																		0.253506
5		44																	1.6552	0.113249
5		45																		0.0991546
5		46	1			1			2											0.833333
5		47				1			2	1										1.66667	1.66667
5		48																		0.242751
5		49																		0.154782
5		50																	1.65297	0.251771
5		51	1																	0.833333
5	6	52			1		2											1.14517		1.66667	1.66667
5		53																		0.202852
5		54																	1.27636	0.176372
5		55																		0.117135
5		56	1			1			2										1.42505	0.777215
5		57				1			2	2		3	1	3						1.57398	1.57398
5		58																		0.225021
5		59																		0.12942
5		60																	2.32379	0.10278
5		61	1																	0.833333
5	7	62			1		3						2	2				1.5865		1.43944	1.43944
5		63																		0.163143
5		64																	1.88236	0.191688
5		65																		0.0965928
5		66	1								1									0.545428
5		67																		0.738044
5		68																		0.118098
5		69																	1.347	0.113164
5		70																		0.0537604
5		71	1								1									0.833333
5	8	72	3		1		1						2	2	1	2	3	1.14517	1.47596	1.26589	1.26589
5		73																		0.377754
5		74																	1.22756	0.394861
5		75																		0.112243
5		76	1																1.98456	0.755507
5		77									1									0.960724
6	1	1	3				4							2				1.14775		0.064606
6		2																		0.022611
6		3																		0.022611
6		4																	2.63312	0.022611
6		5				2			3	1	2									0.129211
6		6																		0.045222
6		7		2					1		2		1			2	2			2.04706	2.20976
6		8																		0.516049
6		9																	1.0198	0.0825613
6	2	10			1	2	2		1		2							1.13785		0.129211
6		11																		0.045222
6		12																		0.045222
6		13																		0.045222
6		14		2																0.129211
6		15																		2.19471	2.2083
6	3	16				1	3							2				1.14775		0.064606
6		17																		0.022611
6		18																	1.90546	0.022611
6		19																		0.022611
6		20				3			3	2	3	2							2.62094	0.129211
6		21																		0.045222
6		22		2					1		3		1			3				1.34184	1.4976
6		23																		0.354603
6		24																	1.75164	0.060304
6	4	25			1	2	1		1		2							1.13785		0.129211
6		26																		0.045222
6		27																		0.045222
6		28																		0.045222
6		29																		0.129211
6		30																		0.045222
6	5	31	3		1	2	4				2	1		2				1.14775		1.00364	1.00364
6		32																	2.37037	0.0979192
6		33																		0.108933
6		34																		0.0334677
6		35				3			3	2	3	3							2.80951	0.085281
6		36																		0.0172395
6		37		2					1				1							0.796971
6		38																		0.0871845
6	6	39			2				1		3		2		2	3	4	1.13785		2.15862	2.2826
6		40																		2.04231	2.06108
6		41						3	1		1		3							4.02782	1.67935
6		42																		0.673461
6		43		2				3	3		3				1	3	3			5	2.99394
6		44							1											2.5	2.5
6	7	45				2			1									1.14775		1.74394	2.1135
6		46																		0
6		47																		1.80434	2.1715
6		48																		1.80775	2.08341
6		49			2				2	3			2						1.1422	1.9924	1.9924
6		50		2	2								1			1				1.02353	1.25243
6		51																		0.302417
6		52																		0
6		53														1				1.11731	1.22961
6		54																		0.328317
6	8	55			1	2		3						2	2	2		1.13785		2.39814	2.34348
6		56						3					3			1	3			2.5	2.36894
6		57	3	2	2			2	2		2		2	1	2	2				1.36818	1.36818
6		58																		1.81964	1.81964
7	0	1	2											2						0
7		2							2	1	1							1.01329	2.8	1.89364	1.89364
7		3																		2.24109	2.24109
7		4														1				0.626478
7		5											3							2.5	2.5
7		6						4		2	2	3						1.09441	5	6.12372	5
7		7																		2.5	2.5
7		8				1		2												1.25	1.25
7		9																		1.16462	1.16462
7		10																	1.0328	1.08155	1.08155
7		11																		1.10478	1.10478
7		12							2	1								1.01329	1.80665	1.25	1.25
7		13																		0.942007
7		14																		0.999402
7		15						2												1.25	1.25
7		16																		1.25	1.25
7		17																		1.25	1.25
7		18																	1.17473	1.19725	1.19725
7		19																		1.25	1.25
7		21							2	1									1.32665	1.25	1.25
7		21																		1.25	1.25
7		22																		1.04463	1.04463
7		23																		0.625
7		24																		0.625
7	1	25			1	2	4	4	3		2			3				1.09441	4.21726	5.00044	5
7		26																		1.00826	1.00826
7		27																		0.280003
7		28																		0.0968275
7		29															2			2.04706	2.29609
7		30																		0.516049
7		31																		0.0706625
7	2	32			1	1	2		3	2			2		1			1.01329	5	3.92794	3.92794
7		33																		0.344817
7		34																		0.146826
7		35																		0.069703
7		36																	1.52971	0.539446
7		37																		0.0268236
7		38														1	2			2.37084	2.61955
7		39																		1.16975	1.21333
7		40																		0.128502
7	4	41	1		1		3						2			2		1.09441		2.15862	2.64247
7		42																		2.04231	2.10628
7		43		2				3					3				3			1.95347	1.39224
7		44				1														0.85805
7		45																		1.59356	1.53165
7		46																		0.454376
7		47						2		1			4			2	4		2.63312	2.16833	1.70105
7		48																		1.02116	1.09072
7		49																		0.494647
7		50																		0.494647
7	5	51			1	1	1		3			1	2	2				1.01329	2.67881	1.31707	1.12138
7		52																		0.52028
7		53									1									1.34184	1.5754
7		54	1													1	2			1.22994	1.29196
7		55																		0.177301
7		56																	1.58434	0.451086
7		57																		1.36017	1.54775
7		58																		0.449506
7		59														1			1.51526	1.16975	1.25465
7		60																		0.33673
7	6	61			1	1	4							2				1.09441		3.00994	3.00994
7		62																		0.560221
7		63		2					2	1	1								1.54919	1.27656	1.27656
7		64																		0.222875
7		65																	4.27	2.16706	2.28045
7		66																		0.902172
7		67																		0.902172
7	7	68	2		1	2	2						2			2	4	1.01329		2.16706	2.17354
7		69																		1.80434	1.80553
7		70	1			1							3			1				1.4447	1.71392
7		71																	1.49666	0.169474
7		72																		0.183933
7		73														1			2.32379	1.2029	1.23029
7		74																		0.688749
7		75																	2.28619	0.601448
7		76																		0.601448
7		77														1				1.3038	1.32681
7	8	78			1	3	3						2			3	3	1.09441		2.49342	2.82163
7		79																		2.47156	2.51946
7		80	1					4			3	1	3		1				2.80998	4.00026	2.74401
7		81																		1.06631
7		82							2							1				2.04706	2.25378
7		83				2						1							2.12452	1.89012	1.09027
7		84																		0.144525
7		85																		0.548678
7		86																		0.0981175
7	9	87			1	1	1	3	3					3		1	3	1.01329	1.09471	2.30728	2.87012
7		88																		0.768773
7		89	1							1						1	2			1.15697	1.2584
7		90																		0.220871
7		91																		0.33513
7		92																	2.24499	0.258696
7		93								1						1				1.24624	1.41202
7		94																		0.191891
7		95																	2.12807	0.451086
7		96														1				1.23082	1.38568
7		97																		0.354603
8	0	1	1																	0.352114
8	1	2	1		1		4				1			2			3	1.25358	3.6	0.140634
8		3																		0.178384
8		4											1							0.672394
8		5																		0.672394
8	2	6																1.01102		1.34479	1.34972
8		7	1						2										2.86589	1.3423	1.3423
8	3	8	1		1	1	2	3		2							4	1.25358		2.5	1.21908
8		9																		0.61383
8		10				1		2											2.59915	0.953776
8		11																		0.148018
8	4	12																1.01102		0.030581
8		13	1																	0.0803035
8	5	14	1		2	2	3										3	1.25358		0.594081
8		15																		0.505466
8		16							2				1							2.16781	2.59086
8		17																		2.16781	2.1945
8	6	18																1.01102		4.33561	4.34347
8		19	1	2															1.00094	1.8376	1.96457
8	7	21	1		1	1	1						1				3	1.25358		1.77881	1.89006
8		21																		0.471025
8		22							2											0.933976
8		23																		0.135732
8	8	24																1.01102		0.019392
8		25	1																	0.379122
8	9	26	1		1	3	4				3			2			3	1.25358	1.69706	0.62
8		27																		0.224753
8		28											1							0.672394
8		29																		0.672394
8	10	30																1.01102		1.34479	1.34781
8		31	1						1										2.81812	1.3423	1.3423
8	11	32	1		1	1	2			1							4	1.25358		2.5	1.21908
8		33																		0.61383
8		34				1		1		2			3						4.21426	1.90755	1.90755
8		35		2																0.148018
8	12	36			2	3	5		2				5	2	3	3	5	1.01102		2.3409	1.93001
8		37	1																1.00094	0.440789
8	13	38	1		1	2	3						1	3			4	1.25358		1.75317	1.81188
8		39																		0.625
8		40							2				2						1.00665	1.1274	1.1274
8		41							1				3				3			2.16706	2.26004
8	14	42			1	2	4		1				4	2	1	2		1.01102		4.91585	5
8		43	1																1.51021	1.50517	1.73054
8	15	44	1	2	1		1						1			1	3	1.25358		1.45644	1.71901
8		45																		0.241161
8		46																		0
8		47						1	2	1									3.14569	1.77832	1.77832
8		48																1.01102		0.126302
8	16	49									1									0.016333
9	1	1					3		2									1.14775		0.351956
9		2																		0.016748
9		3																		0.08205
9		4																		0.033497
9	2	5			1		3		2		1		3	1	2		1	1.13785		4.17993	4.05533
9		6																		3.02125	3.07252
9		7																		3.02125	3.02841
9	3	8			1	2	3		2		2		3	2				1.14775		4.17993	4.17993
9		9																		0.261933
9		10																		0.20506
9		11																		0.050245
9		12																		0.016748
9	4	13			1	2	3	2	2	2	2	3	2	3			1	1.13785	1.2	5.15378	5
9		14																		0.490948
9		15																		0.115407
9		16																		0.115407
9	5	17			1	4	3		2				4	1	2	4	5	1.14775		6.53596	1.95049
9		18																		2.19471	2.2555
9		19																		0.072474
9		21							2											2.16781	2.19124
9	6	21			2	1	3		2				2	2				1.13785		6.79846	5
9		22																		1.17715	1.24046
9		23																		0.475633
9		24																		0.030495
9		25																		0.007649
9	7	26			2		3							1				1.14775		6.25512	5
9		27																		1.09736	1.1242
9		28							2											0.228797
9		29																		2.19471	2.22103
9		30																		0.080777
9		31							2											2.16781	2.19305
9	8	32	1		2		3	3	2				4	2		2	3	1.13785	1.45327	8.13281	5
9		33							1											0.672486
9		34																		0.087419
9	9	35					3						5	2	3	3	4	1.14775		2.99342	2.65017
9		36																		1.34692	1.3525
9	10	37			2	3	3	2	1	3		4	3	2		3	3	1.13785	3.55753	4.17888	1.41018
9		38																		0.045222
9		39																		2.16781	2.18378
9	11	40							2									1.14775		0.127907
9		41																		0.090444
9	12	42					3		2				4			1		1.13785		5	5
9		43																		2.48204	2.53852
9		44																		2.48637	2.50881
9	13	45	1				3	2	1				3	3				1.14775		2.96439	2.38812
9		46																		2.4691	2.50578
9		47																		1.34692	1.37795
9	14	48					3		2		1			2				1.13785		3.37749	1.50803
9		49																		0.066994
9	15	50											2					1.14775		3.49842	3.49842
9	16	51							2									1.13785		2.60753	2.60753
9	17	52	1		2			2	2				4		3		2	1.14775		8.66025	5
9	18	53			2				2				3			1		1.13785		8.66025	4.49431
9	19	54											2					1.14775		5.81295	1.90084
9	20	55			1						1							1.13785		6.22327	5
9	21	56																1.14775		0
10	1	1											3	3	2	2	2	1.6182		5	5
10		2						2												0.130701
10		3	1						2									1.58575	2.09762	0.708095
10	2	4			1						2					2	2	1.6182		5	5
10		5																		0.139989
10		6						4	1	2	1	3	4					1.58575	2.27684	5	5
10	3	7											2					1.6182		0.765172
10		8																		2.32809	2.36904
10		9																1.58575		1.43911
10		10							2				3	1		2		1.14443		3.58556
10	4	11			2						3		4	2	2	3	3	1.6182		5	5
10		12							2		1							1.58575		1.0599
10	5	13			2						3		3	1	2	3	4	1.6182		5.30213	5
10		14																		0.130701
10		15	1						1	2								1.58575	3.00888	0.369677
10	6	16			1								4	1		2	3	1.6182		10	5
10		17																		1.58617	1.60245
10		18						4	2	1	1	3						1.58575	2.34947	4.48637	4.49638
10	7	19			1				1				3	3	1	3	2	1.6182		10	5
10		20																1.58575		3.40522	3.47064
10		21														1		1.14443		1.86498	2.01144
10		22																		0.078876
10	8	23			1				1				4			2	3	1.6182		7.97865	5
10		24																1.58575		0.154791
10		25	2													1		1.14443		1.86498	1.87308
10		26																		0.006488
10	9	27					3						2			1		1.6182		3.62787	3.74938
10		28							1									1.14443		0.176748
10		29					3							3				1.58575		3.09124	3.75532
10		30							2							1		1.14443		0.706169
10	10	31			1		3				2		3	2	2	2	2	1.6182		9.41744	5
10		32						2												2.29034	2.33243
10		33	1						2	1								1.58575	1.73205	0.369677
10	11	34			1								2	3	2	1	2	1.6182		10	5
10		35						1												0.130701
10		36	2						2	1								1.58575	1.8619	0.369677
10	12	37					3				1			2				1.6182		5.02362	5
10		38	2						2	1	1							1.58575		0.0144731
10	13	39																1.6182		0
10		40			1						1							1.58575		0
